# Supplementary material for: The association between bariatric surgery and incident rheumatoid arthritis
Source: Rheumatol Adv Pract. 2026 Feb 18;10(2):rkag025. doi: 10.1093/rap/rkag025 (PMC13032893; doi:10.1093/rap/rkag025)
Supplement: rkag025_Supplementary_Data [file rkag025_supplementary_data.zip]

Archive with 1 entries (1 files):
- 25-178 Supplementary Figures.docx
